# Supplementary material for: Image-Based Modeling of Blood Flow and Oxygen Transfer in Feto-Placental Capillaries
Source: PLoS One. 2016 Oct 27;11(10):e0165369. doi: 10.1371/journal.pone.0165369 (PMC5082864; doi:10.1371/journal.pone.0165369)
Supplement: S1 Images — A zipped folder containing the 3D surface meshes imported into Comsol Multiphysics for the simulations (.stl files, which can be opened in Meshlab) and the 3D tetrahedral meshes used for capillary skeletonization and calculation of the average villous distances (.bdf files, which can be opened in Gmsh). (ZIP) [file pone.0165369.s001.zip]

Archive with 13 entries (12 files):
- Images/
- Images/Image_1_cap.bdf
- Images/Image_1_capillary.stl
- Images/Image_1_vil.bdf
- Images/Image_1_villous.stl
- Images/Image_2_cap.bdf
- Images/Image_2_capillary.stl
- Images/Image_2_vil.bdf
- Images/Image_2_villous.stl
- Images/Image_3_cap.bdf
- Images/Image_3_capillary.stl
- Images/Image_3_vil.bdf
- Images/Image_3_villous.stl
